# Supplementary material for: Diagnostic value of cerebrospinal fluid human epididymis protein 4 for leptomeningeal metastasis in lung adenocarcinoma
Source: Front Immunol. 2024 Jan 18;15:1339914. doi: 10.3389/fimmu.2024.1339914 (PMC10830695; doi:10.3389/fimmu.2024.1339914)
Supplement: Supplementary file 2 [file Table_1.xlsx]

## Sheet: Sheet1
Table S1	The number of tumor cells and other type cells of each sample in Figure 1
	Sample	Cell type
		Tumor cells	immune cells	Other cells in brain metastases samples	B	CD4	CD8	NK	Mac	mono	mDC1	mDC2	pDC	Sum
	N1,N2,N3		223											223
	P1-2	379												379
	P2	130												130
	P4	142												142
	P6	281												281
	P7	205												205
	NSCLC LM-P-A	316			0	347	250	69	922	1372	5	163	6	3450
	NSCLC LM-P-D	29			14	760	345	65	272	86	4	88	6	1669
	NS_02	181		1590										1771
	NS_03	2713		182										2895
	NS_04	1229		595										1824
	NS_06	83		588										671
	NS_07	5108		480										5588
	NS_12	2811		315										3126
	NS_13	1352		1776										3128
	NS_16	79		625										704
	NS_17	1112		1012										2124
	NS_19	755		2338										3093
